# Supplementary material for: A Sea Anemone Tentacle-Inspired Capacitive 3D Force Flexible Tactile Sensor for Human–Machine Interaction and Encoding Communication Applications
Source: Polymers (Basel). 2026 Jun 3;18(11):1388. doi: 10.3390/polym18111388 (PMC13259269; doi:10.3390/polym18111388)
Supplement: Supplementary file 1 [file polymers-18-01388-s001.zip]

Archive with 1 entries (1 files):
- polymers-4311451-supplementary.pdf
